# Supplementary material for: Retinal Microvascular Abnormalities Predict Clinical Outcomes in Patients with Heart Failure
Source: Diagnostics (Basel). 2022 Aug 27;12(9):2078. doi: 10.3390/diagnostics12092078 (PMC9497585; doi:10.3390/diagnostics12092078)
Supplement: Supplementary file 1 [file diagnostics-12-02078-s001.zip]

Archive with 1 entries (1 files):
- diagnostics-1865461-supplementary.pdf
